# Supplementary material for: Evaluating Protein Fouling on Membranes Patterned by Woven Mesh Fabrics
Source: Membranes (Basel). 2021 Sep 25;11(10):730. doi: 10.3390/membranes11100730 (PMC8538970; doi:10.3390/membranes11100730)
Supplement: Supplementary file 1 [file membranes-11-00730-s001.zip]

Archive with 1 entries (1 files):
- membranes-1376480-supplementary.pdf
